# Supplementary material for: High-throughput calculations of catalytic properties of bimetallic alloy surfaces
Source: Sci Data. 2019 May 28;6:76. doi: 10.1038/s41597-019-0080-z (PMC6538633; doi:10.1038/s41597-019-0080-z)
Supplement: Supplementary file 1 — Download metadata file [file 41597_2019_80_MOESM1_ESM.zip]

Archive with 3 entries (3 files):
- a_Winther083A_assay.txt
- s_Winther083A_study.txt
- i_Investigation.txt
