# Supplementary material for: High-throughput calculations of catalytic properties of bimetallic alloy surfaces
Source: Sci Data. 2019 May 28;6:76. doi: 10.1038/s41597-019-0080-z (PMC6538633; doi:10.1038/s41597-019-0080-z)
Supplement: Supplementary file 1 — Download metadata file [file 41597_2019_80_MOESM1_ESM.zip › s_Winther083A_study.txt]

Source Name	Protocol REF	Sample Name	Factor Value[purity]	Factor Value[stoichiometric ratio]	Factor Value[absorbate]
Catalysis-Hub.org	information acquisition	H	pure metal;metal alloy	0;25;50;75;100	H
Catalysis-Hub.org	information acquisition	N	pure metal;metal alloy	0;25;50;75;100	N
Catalysis-Hub.org	information acquisition	C	pure metal;metal alloy	0;25;50;75;100	C
Catalysis-Hub.org	information acquisition	O	pure metal;metal alloy	0;25;50;75;100	O
Catalysis-Hub.org	information acquisition	S	pure metal;metal alloy	0;25;50;75;100	S
Catalysis-Hub.org	information acquisition	CH	pure metal;metal alloy	0;25;50;75;100	CH
Catalysis-Hub.org	information acquisition	CH2	pure metal;metal alloy	0;25;50;75;100	CH2
Catalysis-Hub.org	information acquisition	CH3	pure metal;metal alloy	0;25;50;75;100	CH3
Catalysis-Hub.org	information acquisition	NH	pure metal;metal alloy	0;25;50;75;100	NH
Catalysis-Hub.org	information acquisition	OH	pure metal;metal alloy	0;25;50;75;100	OH
Catalysis-Hub.org	information acquisition	H2O	pure metal;metal alloy	0;25;50;75;100	H2O
Catalysis-Hub.org	information acquisition	SH	pure metal;metal alloy	0;25;50;75;100	SH
