# Supplementary material for: High-throughput calculations of catalytic properties of bimetallic alloy surfaces
Source: Sci Data. 2019 May 28;6:76. doi: 10.1038/s41597-019-0080-z (PMC6538633; doi:10.1038/s41597-019-0080-z)
Supplement: Supplementary file 1 — Download metadata file [file 41597_2019_80_MOESM1_ESM.zip › i_Investigation.txt]

# Investigation File generated for Scientific Data with Investigation File Authoring Tool version 0.1.0 on 09/05/2019 - This metadata file is CC0
ONTOLOGY SOURCE REFERENCE
Term Source Name	ERO	NPO	NCIT	OBI
Term Source File	http://data.bioontology.org/ontologies/ERO	http://data.bioontology.org/ontologies/NPO	http://data.bioontology.org/ontologies/NCIT	http://data.bioontology.org/ontologies/OBI
Term Source Version	2013-08-02	2011-12-08 (yyyy-mm-dd)	17.06d	2014-08-18
Term Source Description	Eagle-I Research Resource Ontology	NanoParticle Ontology	National Cancer Institute Thesaurus	Ontology for Biomedical Investigations
INVESTIGATION
Investigation Identifier
Investigation Title
Investigation Description
Investigation Submission Date
Investigation Public Release Date
INVESTIGATION PUBLICATIONS
Investigation PubMed ID
Investigation Publication DOI
Investigation Publication Author List
Investigation Publication Title
Investigation Publication Status
Investigation Publication Status Term Accession Number
Investigation Publication Status Term Source REF
INVESTIGATION CONTACTS
Investigation Person Last Name
Investigation Person Mid Initials
Investigation Person First Name
Investigation Person Address
Investigation Person Phone
Investigation Person Fax
Investigation Person Email
Investigation Person Affiliation
Investigation Person Roles
Investigation Person Roles Term Accession Number
Investigation Person Roles Term Source REF
STUDY
Study Identifier	10.1038/s41597-019-0080-z
Study Title	High-throughput calculations of catalytic properties of bimetallic alloy surfaces
Study Submission Date	01/02/2019
Study Public Release Date	28/05/2019
Study Description	https://www.nature.com/articles/s41597-019-0080-z
Study File Name	s_Winther083A_study.txt
Comment[Subject Keywords]	""
Comment[Manuscript Licence]	CC BY-4.0
Comment[Experimental Metadata Licence]	CC0
Comment[Supplementary Information File Name]
Comment[Supplementary Information File Type]
Comment[Supplementary Information File URL]
Comment[Data Repository]	Materials Cloud 
Comment[Data Record Accession]	doi:10.24435/materialscloud:2019.0015/v1
Comment[Data Record URI]	https://doi.org/10.24435/materialscloud:2019.0015/v1
STUDY DESIGN DESCRIPTORS
Study Design Type	chemical reaction data analysis objective	modeling and simulation objective
Study Design Type Term Accession Number	ERO:0100151	ERO:0100102
Study Design Type Term Source REF	ERO	ERO
STUDY PUBLICATIONS
Study PubMed ID	""
Study Publication DOI	SDATA-19-00088A- replace with DOI when you have it
Study Publication Author List	""
Study Publication Title	""
Study Publication Status	published
Study Publication Status Term Accession Number	
Study Publication Status Term Source REF	
STUDY FACTORS
Study Factor Name	purity	stoichiometric ratio	absorbate
Study Factor Type	purity	ratio	Material
Study Factor Type Term Accession Number	http://purl.bioontology.org/ontology/npo#NPO_1345	ERO:0001913	NCIT:C48187
Study Factor Type Term Source REF	NPO	ERO	NCIT
STUDY ASSAYS
Study Assay Measurement Type	Chemical Properties
Study Assay Measurement Type Term Accession Number	NCIT:C17771
Study Assay Measurement Type Term Source REF	NCIT
Study Assay Technology Type	digital curation
Study Assay Technology Type Term Accession Number	OBI:0302914
Study Assay Technology Type Term Source REF	OBI
Study Assay Technology Platform	""
Study Assay File Name	a_Winther083A_assay.txt
STUDY PROTOCOLS
Study Protocol Name	information acquisition	data transformation
Study Protocol Type	information acquisition	data transformation
Study Protocol Type Term Accession Number	OBI:0600013	OBI:0200000
Study Protocol Type Term Source REF	OBI	ERO
Study Protocol Description		
Study Protocol URI	""	""
Study Protocol Version		
Study Protocol Parameters Name	""	""
Study Protocol Parameters Name Term Accession Number	""	""
Study Protocol Parameters Name Term Source REF	""	""
Study Protocol Components Name	""	""
Study Protocol Components Type	""	""
Study Protocol Components Type Term Accession Number	""	""
Study Protocol Components Type Term Source REF	""	""
STUDY CONTACTS
Study Person Last Name	Mamun	Winther	Boes	Bligaard
Study Person First Name	Osman	Kirsten T.	Jacob R.	Thomas
Study Person Mid Initials
Study Person Email	""	""	""	bligaard@stanford.edu
Study Person Phone
Study Person Fax
Study Person Address
Study Person Affiliation	SUNCAT Center for Interface Science and Catalysis, SLAC National Accelerator Laboratory, 2575 Sand Hill Road, Menlo Park, California, 94025, United States	SUNCAT Center for Interface Science and Catalysis, SLAC National Accelerator Laboratory, 2575 Sand Hill Road, Menlo Park, California, 94025, United States	SUNCAT Center for Interface Science and Catalysis, SLAC National Accelerator Laboratory, 2575 Sand Hill Road, Menlo Park, California, 94025, United States	SUNCAT Center for Interface Science and Catalysis, SLAC National Accelerator Laboratory, 2575 Sand Hill Road, Menlo Park, California, 94025, United States
Study Person Roles
Study Person Roles Term Accession Number
Study Person Roles Term Source REF
Comment[Study Person ORCID]	""	0000-0003-1254-1165	""	""
Comment[Funder]
Comment[FundRef ID]
Comment[Funder Term Source REF]
Comment[Grant Identifier]
